# Supplementary material for: Anthocyanin Intake and Physical Activity: Associations with the Lipid Profile of a US Working Population
Source: Molecules. 2020 Sep 24;25(19):4398. doi: 10.3390/molecules25194398 (PMC7582364; doi:10.3390/molecules25194398)
Supplement: Supplementary file 1 [file molecules-25-04398-s001.zip]

Archive with 5 entries (4 files):
- supplementary materials/
- supplementary materials/Supplementary Table 1.pdf
- supplementary materials/Supplementary Table 2.pdf
- supplementary materials/Supplementary Table 3.pdf
- supplementary materials/Supplementary table 4.pdf
